# Supplementary material for: Influence of geographic origin and tissue type on the medicinal chemical compounds of Semiliquidambar cathayensis
Source: PeerJ. 2023 Jun 6;11:e15484. doi: 10.7717/peerj.15484 (PMC10252815; doi:10.7717/peerj.15484)
Supplement: Supplemental Information 2 [file peerj-11-15484-s002.xlsx]

## Sheet: Sheet1
	Flavonoids	Total Triterpenoids	Total Phenol	Saikosaponin D	Catechin	Paeoniflorin	Hesperidin	Kaempferol	Isorhamnetin	Keampferol-3-O-rutinoside	Ursolic acid	Oleanolic acid
Fangchenggang	13.5514	45.0316	104.049	63.18	293.932	31.7379	1.66783	209.722	2.1591	976.552	4.63295	4.86522
	14.0895	44.5801	105.98	63.98	291.86	30.87	1.64	207.88	2.03	975.83	4.08	4.63
	14.2311	45.4831	106.559	64.2458	293.88	31.96	1.59	209.04	2.11	976.94	4.37	4.88
Sanming	11.0476	32.02	79.3223	74.2419	569.905	142.301	24.9035	1718.71	67.7081	897.621	8.7367	4.48788
	11.1901	32.3207	82.5724	73.97	570.12	141.39	24.87	1718.69	67.83	897.81	8.7	4.43
	10.677	31.6591	79.5135	74.01	569.23	142.41	24.93	1716.98	67.19	897.01	8.39	4.27
Longyan	8.24227	32.5353	65.2325	78.06	1998.82	159.136	43.6627	314.371	151.071	1842.73	5.52854	3.35
	8.78321	31.8142	65.419	79.62	1998.73	159.03	43.74	313.22	150.97	1841.97	5.48	3.08
	8.72627	31.5738	66.724	79.5264	1997.21	158.69	42,98	313.86	150.99	1842.08	5.31	3.14
Dayu	16.0179	25.8596	78.356	91.4728	932.225	683.173	10.2844	1482.63	65.0981	1881.77	0.506493	0.29
	15.9325	24.4777	76.3131	90.87	931.2	682.99	10.24	1481.87	65.01	1880.67	0.37	0.17
	16.0464	25.4991	77.2417	91.33	932.86	682.74	10.33	1481.66	64.39	1880.94	0.41	0.43
Jianghua	10.1301	31.6909	75.7343	65.2614	1998.01	1054.57	83.7797	2486.3	288.279	2432.31	1.22096	0.916126
	10.0727	31.2111	78.1719	64.98	1997.94	1053.82	82.88	2485.77	287.99	2341.09	1.03	0.96
	9.95812	31.7509	77.4218	65.12	1997.32	1053.76	82.96	2483.19	288.03	2342.97	1.11	0.89
Jingzhou	19.1379	30.7925	98.8205	72.0138	828.483	1650.22	343.191	1304.01	64.6394	2677	1.42642	0.847071
	19.2524	30.3118	100.729	72.34	828,13	1648.77	343.01	1303.71	63.9	2676.07	1.4	0.83
	19.2238	30.1315	97.4848	71.89	827.99	1649.96	342.16	1303.19	63.97	2677.18	1.36	0.81
Leaf	19.1379	30.7925	98.8205	72.0138	828.483	1650.22	343.191	1304.01	64.6394	2677	1.42642	0.847071
	19.2524	30.3118	100.729	72.34	828,13	1648.77	343.01	1303.71	63.9	2676.07	1.4	0.83
	19.2238	30.1315	97.4848	71.89	827.99	1649.96	342.16	1303.19	63.97	2677.18	1.36	0.81
Female flower	12.5224	28.4949	116.987	15.5742	194.645	79.6282	159.582	236.454	5.52465	303.619	4.28256	1.3075
	12.6633	29.6011	119.876	15.49	193.68	79.84	158.96	237.19	5.08	302.11	4.19	1.2
	12.6351	29.2324	118.251	15.24	194.02	79.24	159.03	236.02	5.49	303.59	4.07	1.16
Male flower	10.0632	33.1289	95.3734	27.5654	539.555	81.644	61.002	60.4103	74.2462	1151.76	1.37363	0.36002
	10.4087	32.4067	93.454	27.86	538.49	80.13	61.23	59.14	73.86	1150.82	1.32	0.29
	9.86163	31.8649	92.4943	27.35	539.42	81.54	60.88	59.79	73.02	1150.37	1.27	0.31
Fruit	1.0151	25.5831	7.17553	33.5443	67.9612	21.4767	13.1198	2.74029	1.81815	19.4713	4.82328	2.55538
	1.07229	26.3571	8.87948	32.98	67.89	20.08	13.08	2.04	1.63	19.46	4.86	2.49
	1.04369	25.7915	6.9862	32.68	67.24	21.33	13	2.39	1.93	18.94	4.74	2.51
Root	0.863547	26.7875	29.4341	54.814	294.944	5.57776	29.7181	2.71527	2.01321	16.9934	5.20378	3.18942
	0.817796	27.0281	32.3611	53.98	294.88	5.47	28.99	2.76	2.11	16.08	5.03	3.18
	0.852109	26.547	31.0805	54.21	294.37	5.36	29.78	2.22	2.08	16.77	5.12	3.15
Stem	1.83025	16.4999	31.4696	91.0461	21.7667	10.8953	44.748	27.3157	8.93746	216.453	1.93389	1.46687
	1.80187	16.4999	30.3962	90.63	21.08	10.82	44.82	26.08	8.96	215.98	1.96	1.39
	1.91538	16.3796	29.5016	90.88	21.37	10.33	44.69	27.19	8.67	214.83	1.84	1.29
Old Leaves	19.1379	30.7925	98.8205	91.0461	21.7667	10.8953	44.748	27.3157	8.93746	216.453	1.93389	1.46687
	19.2524	30.3118	100.729	90.63	21.08	10.82	44.82	26.08	8.96	215.98	1.96	1.39
	19.2238	30.1315	97.4848	90.88	21.37	10.33	44.69	27.19	8.67	214.83	1.84	1.29
Young Leaves	20.7492	37.0266	131.12	92.711	121.817	128.298	36.6338	332.989	221.198	1967.51	6.28396	3.48615
	21.0633	37.5681	135.235	91.96	121.76	127.96	36.77	331.9	220.18	1967.04	6.27	3.08
	20.9777	37.7486	135.772	92.32	120.99	127.88	36.15	332.19	221.36	1966.09	6.1	3.33
